# Supplementary material for: New Uncharged 2-Thienostilbene Oximes as Reactivators of Organophosphate-Inhibited Cholinesterases
Source: Pharmaceuticals (Basel). 2021 Nov 11;14(11):1147. doi: 10.3390/ph14111147 (PMC8621217; doi:10.3390/ph14111147)
Supplement: Supplementary file 1 [file pharmaceuticals-14-01147-s001.zip]

Archive with 1 entries (1 files):
- pharmaceuticals-1450270-supplementary.pdf
